# Supplementary material for: Spatially Resolved Defect Characterization and Fidelity Assessment for Complex and Arbitrary Irregular 3D Printing Based on 3D P-OCT and GCode
Source: Sensors (Basel). 2024 Jun 4;24(11):3636. doi: 10.3390/s24113636 (PMC11175316; doi:10.3390/s24113636)
Supplement: Supplementary file 1 [file sensors-24-03636-s001.zip]

Archive with 1 entries (1 files):
- sensors-2955684-supplementary.pdf
